# Supplementary material for: Transition Metals Coordination by Bis-imidazole-calix[4]arene Ligands with and Without Pyrene Units Grafted at the Large Rim
Source: Int J Mol Sci. 2024 Oct 21;25(20):11314. doi: 10.3390/ijms252011314 (PMC11508328; doi:10.3390/ijms252011314)
Supplement: Supplementary file 1 [file ijms-25-11314-s001.zip]

Archive with 1 entries (1 files):
- ijms-3236780-supplementary.pdf
